# Supplementary material for: mTORC1 promotes TOP mRNA translation through site-specific phosphorylation of LARP1
Source: Nucleic Acids Res. 2021 Jan 4;49(6):3461–89. doi: 10.1093/nar/gkaa1239 (PMC8034618; doi:10.1093/nar/gkaa1239)
Supplement: gkaa1239_Supplemental_Files [file gkaa1239_supplemental_files.zip]

Archive with 8 entries (8 files):
- 2020-08-02 Statistical Workbook (Fig. 11C).xlsx
- 2020-08-08 Statistical Workbook (Fig. 10C,D).xls
- 2020-08-08 Statistical Workbook (Fig. 1C).xlsx
- 2020-08-08 Statistical Workbook (Fig. 2B).xlsx
- 2020-08-08 Suppl. Figures (merged).pdf
- 2020-10-08 Suppl. Table 1.docx
- 2020-10-08 Suppl. Table 2.docx
- 2020-10-08 Suppl. Table 3.docx
