# Supplementary material for: mTORC1 promotes TOP mRNA translation through site-specific phosphorylation of LARP1
Source: Nucleic Acids Res. 2021 Jan 4;49(6):3461–89. doi: 10.1093/nar/gkaa1239 (PMC8034618; doi:10.1093/nar/gkaa1239)
Supplement: gkaa1239_Supplemental_Files [file gkaa1239_supplemental_files.zip › 2020-08-02 Statistical Workbook (Fig. 11C).xlsx]

## Sheet: RT-ddPCR Data and Graphs
	RNA target	Cell line	Sub-polysome (S)			Mean (S)	StDev (S)	Polysome (P)			Mean (P)	StDev (P)	Mean (P+S)	% (S)	% (P)	% StDev (S)	% StDev (P)	Translational efficiency (P/S)			Mean (TE)
			Replicate 1	Replicate 2	Replicate 3			Replicate 1	Replicate 2	Replicate 3								Replicate 1	Replicate 2	Replicate 3
RPS6	LARP1 WT	EV	164	153	144	153.667	10.0167	96	99	94	96.3333	2.51661	250	0.614667	0.385333	0.0400666	0.0100664	0.585366	0.647059	0.652778	0.626898
	LARP1 KO	EV	160	159	162	160.333	1.52753	186	177	185	182.667	4.93288	343	0.467444	0.532556	0.00445343	0.0143816	1.1625	1.11321	1.14198	1.13929
		FLAG-LARP1 WT (669-1019)	216	218	217	217	1	64.3	61.7	63.1	63.0333	1.30128	280.033	0.774908	0.225092	0.003571	0.00464688	0.297685	0.283028	0.290783	0.290476
		FLAG-LARP1 DE (669-1019)	82.8	81.8	88	84.2	3.32866	78.1	78.7	82.3	79.7	2.27156	163.9	0.513728	0.486272	0.0203091	0.0138594	0.943237	0.962103	0.935227	0.946556
RPL32	LARP1 WT	EV	847	807	790	814.667	29.2632	331	353	339	341	11.1355	1155.67	0.704932	0.295068	0.0253215	0.00963559	0.390791	0.437423	0.429114	0.418576
	LARP1 KO	EV	504	511	516	510.333	6.02771	338	345	346	343	4.3589	853.333	0.598047	0.401953	0.00706373	0.00510808	0.670635	0.675147	0.670543	0.67211
		FLAG-LARP1 WT (669-1019)	588	591	588	589	1.73205	165	163	162	163.333	1.52753	752.333	0.782898	0.217102	0.00230224	0.00203038	0.280612	0.275804	0.27551	0.277306
		FLAG-LARP1 DE (669-1019)	387	381	392	386.667	5.50757	206	199	202	202.333	3.51188	589	0.65648	0.34352	0.00935071	0.00596245	0.5323	0.52231	0.515306	0.523276
LDHA	LARP1 WT	EV	5.5	3.7	4	4.4	0.964365	35.1	37.8	41.1	38	3.005	42.4	0.103774	0.896226	0.0227445	0.0708725	6.38182	10.2162	10.275	8.63636
	LARP1 KO	EV	10.3	11.5	12.1	11.3	0.916515	52	52.5	52.5	52.3333	0.288675	63.6333	0.17758	0.82242	0.0144031	0.00453654	5.04854	4.56522	4.33884	4.63127
		FLAG-LARP1 WT (669-1019)	10.2	9.8	8.6	9.53333	0.832666	29.2	32.2	32.2	31.2	1.73205	40.7333	0.234043	0.765957	0.0204419	0.0425217	2.86275	3.28571	3.74419	3.27273
		FLAG-LARP1 DE (669-1019)	3.6	3.4	4.2	3.73333	0.416333	30.3	34.8	32.4	32.5	2.25167	36.2333	0.103036	0.896964	0.0114903	0.0621435	8.41667	10.2353	7.71429	8.70536
𝛽-actin	LARP1 WT	EV	36	33.9	35.1	35	1.05357	108	114	97	106.333	8.62168	141.333	0.247642	0.752358	0.00745447	0.0610024	3	3.36283	2.76353	3.0381
	LARP1 KO	EV	42.9	48.4	38.7	43.3333	4.8645	188	190	186	188	2	231.333	0.18732	0.81268	0.0210281	0.00864553	4.38228	3.92562	4.8062	4.33846
		FLAG-LARP1 WT (669-1019)	70.8	70.7	78.2	73.2333	4.30155	89	96	101	95.3333	6.02771	168.567	0.434447	0.565553	0.0255184	0.0357586	1.25706	1.35785	1.29156	1.30178
		FLAG-LARP1 DE (669-1019)	4.9	4.1	4.2	4.4	0.43589	71.2	73.9	70.1	71.7333	1.95533	76.1333	0.0577933	0.942207	0.00572535	0.025683	14.5306	18.0244	16.6905	16.303

## Sheet: Statistical Analysis
	RNA target	Cell line	Translational efficiency (P/S)			mean of WT EV	normalized to WT EV (P/S)			mean	1-way ANOVA.
			Replicate 1	Replicate 2	Replicate 3		Replicate 1	Replicate 2	Replicate 3		Dunnett's
RPS6	LARP1 WT	EV	0.585366	0.647059	0.652778	0.628401	0.931517	1.02969	1.03879	1
	LARP1 KO	EV	1.1625	1.11321	1.14198		1.84993	1.77149	1.81727	1.8129	p<0.0001	****
		FLAG-LARP1 WT (669-1019)	0.297685	0.283028	0.290783		0.473719	0.450393	0.462736	0.462283	p<0.0001	****
		FLAG-LARP1 DE (669-1019)	0.943237	0.962103	0.935227		1.50101	1.53103	1.48827	1.50677	p<0.0001	****
RPL32	LARP1 WT	EV	0.390791	0.437423	0.429114	0.419109	0.932433	1.0437	1.02387	1
	LARP1 KO	EV	0.670635	0.675147	0.670543		1.60014	1.61091	1.59992	1.60366	p<0.0001	****
		FLAG-LARP1 WT (669-1019)	0.280612	0.275804	0.27551		0.669545	0.658071	0.657371	0.661662	p<0.0001	****
		FLAG-LARP1 DE (669-1019)	0.5323	0.52231	0.515306		1.27007	1.24624	1.22953	1.24861	p<0.0001	****
LDHA	LARP1 WT	EV	6.38182	10.2162	10.275	8.95768	0.712441	1.1405	1.14706	1
	LARP1 KO	EV	5.04854	4.56522	4.33884		0.5636	0.509643	0.484371	0.519205	p=0.012	*
		FLAG-LARP1 WT (669-1019)	2.86275	3.28571	3.74419		0.319586	0.366804	0.417986	0.368125	p=0.0025	**
		FLAG-LARP1 DE (669-1019)	8.41667	10.2353	7.71429		0.939604	1.14263	0.861193	0.981141	p=0.9979	ns
𝛽-actin	LARP1 WT	EV	3	3.36283	2.76353	3.04212	0.986154	1.10542	0.908423	1
	LARP1 KO	EV	4.38228	3.92562	4.8062		1.44054	1.29042	1.57988	1.43695	p=0.3095	ns
		FLAG-LARP1 WT (669-1019)	1.25706	1.35785	1.29156		0.413219	0.44635	0.424559	0.428043	p=0.1347	ns
		FLAG-LARP1 DE (669-1019)	14.5306	18.0244	16.6905		4.77647	5.92494	5.48646	5.39596	p<0.0001	****
