# Supplementary material for: mTORC1 promotes TOP mRNA translation through site-specific phosphorylation of LARP1
Source: Nucleic Acids Res. 2021 Jan 4;49(6):3461–89. doi: 10.1093/nar/gkaa1239 (PMC8034618; doi:10.1093/nar/gkaa1239)
Supplement: gkaa1239_Supplemental_Files [file gkaa1239_supplemental_files.zip › 2020-08-08 Statistical Workbook (Fig. 10C,D).xls]

## Sheet: Raw Data & Graphs
RNA	Fraction	Treatment		Replicates				Normalization IP:Input
RPS6			Replicate 1	Replicate 2	Replicate 3	MEAN	STDEV	MEAN	MEAN (Ctrl IP normalized to 1)	STDEV:MEAN (Input)	STDEV:MEAN (Input)^2	STDEV:MEAN (IP)	STDEV:MEAN (IP)^2	STDEV:MEAN (Input)^2 + STDEV:MEAN (IP)^2	SQRT (STDEV:MEAN (Input)^2 + STDEV:MEAN (IP)^2)
	INPUT	DMSO	1163	1041	1048	1084	68.5055	0.0216175	1	0.0631969	0.00399385	0.0621835	0.00386679	0.00786064	0.0886602
	INPUT	DMSO	1005	963	975	981	21.6333	0.147469	6.82173	0.0220523	0.000486304	0.0173959	0.000302618	0.000788922	0.0280878
	INPUT	Rapamycin	796	812	785	797.667	13.5769	1.25951	58.2634	0.0170208	0.000289708	0.0190509	0.000362938	0.000652646	0.0255469
	INPUT	Torin1	419	418	404	413.667	8.3865	2.96777	137.286	0.0202736	0.000411017	0.0340979	0.00116267	0.00157369	0.0396697
	INPUT	PF4708671	677	678	631	662	26.8514	0.400302	18.5175	0.0405611	0.0016452	0.00998397	9.96796e-05	0.00174488	0.0417718
	INPUT	MK2206	789	799	776	788	11.5326	1.06726	49.3702	0.0146352	0.00021419	0.0160853	0.000258737	0.000472927	0.0217469
	INPUT	LY294002	756	734	734	741.333	12.7017	0.782824	36.2126	0.0171336	0.00029356	0.0302575	0.000915515	0.00120908	0.0347718
RPS6			Replicate 1	Replicate 2	Replicate 3	MEAN	STDEV
	No Ab IP	DMSO	23.9	21.8	24.6	23.4333	1.45717
	LARP1 IP	DMSO	142	145	147	144.667	2.51661
	LARP1 IP	Rapamycin	1025	987	1002	1004.67	19.1398
	LARP1 IP	Torin1	1204	1203	1276	1227.67	41.8609
	LARP1 IP	PF4708671	264	268	263	265	2.64575
	LARP1 IP	MK2206	828	840	855	841	13.5277
	LARP1 IP	LY294002	582	562	597	580.333	17.5594
RPL32			Replicate 1	Replicate 2	Replicate 3	MEAN	STDEV	MEAN	MEAN (Ctrl IP normalized to 1)	STDEV:MEAN (Input)	STDEV:MEAN (Input)^2	STDEV:MEAN (IP)	STDEV:MEAN (IP)^2	STDEV:MEAN (Input)^2 + STDEV:MEAN (IP)^2	SQRT (STDEV:MEAN (Input)^2 + STDEV:MEAN (IP)^2)
	INPUT	DMSO	1465	1522	1312	1433	108.596	0.0140498	1	0.075782	0.00574291	0.059878	0.00358537	0.00932828	0.096583
	INPUT	DMSO	1853	1816	1638	1769	114.948	0.0787639	5.60606	0.064979	0.00422227	0.509762	0.259857	0.264079	0.513886
	INPUT	Rapamycin	1273	1182	1362	1272.33	90.0019	0.515064	36.6599	0.0707376	0.00500381	0.902735	0.814931	0.819935	0.905503
	INPUT	Torin1	858	971	894	907.667	57.7264	0.852369	60.6678	0.0635986	0.00404479	1.17678	1.38481	1.38885	1.1785
	INPUT	PF4708671	1070	1339	1308	1239	147.177	0.174738	12.437	0.118787	0.0141103	0.87803	0.770937	0.785047	0.886029
	INPUT	MK2206	1181	1137	1158	1158.67	22.0076	0.513234	36.5297	0.0189939	0.000360767	0.747237	0.558364	0.558724	0.747479
	INPUT	LY294002	1331	1524	1374	1409.67	101.323	0.281154	20.0113	0.0718772	0.00516633	1.38034	1.90534	1.91051	1.38221
RPL32			Replicate 1	Replicate 2	Replicate 3	MEAN	STDEV
	No Ab IP	DMSO	21.4	19	20	20.1333	1.20554
	LARP1 IP	DMSO	142	128	148	139.333	10.2632
	LARP1 IP	Rapamycin	635	661	670	655.333	18.1751
	LARP1 IP	Torin1	759	761	801	773.667	23.6925
	LARP1 IP	PF4708671	204	229		216.5	17.6777
	LARP1 IP	MK2206	579	596	609	594.667	15.0444
	LARP1 IP	LY294002	365	418	406	396.333	27.7909
LDHA			Replicate 1	Replicate 2	Replicate 3	MEAN	STDEV	MEAN	MEAN (Ctrl IP normalized to 1)	STDEV:MEAN (Input)	STDEV:MEAN (Input)^2	STDEV:MEAN (IP)	STDEV:MEAN (IP)^2	STDEV:MEAN (Input)^2 + STDEV:MEAN (IP)^2	SQRT (STDEV:MEAN (Input)^2 + STDEV:MEAN (IP)^2)
	INPUT	DMSO	276.364	277.273	311.818	288.485	20.2124	0.0175525	1	0.0700639	0.00490895	0.0649305	0.00421597	0.00912492	0.0955244
	INPUT	DMSO	292.727	318.182	325.455	312.121	17.1848	0.00367961	0.209634	0.055058	0.00303139	0.134642	0.0181285	0.0211599	0.145464
	INPUT	Rapamycin	232.727	248.182	267.273	249.394	17.3046	0.0538275	3.06665	0.0693866	0.0048145	0.0320033	0.00102421	0.00583871	0.0764114
	INPUT	Torin1	78.7273	82.0909	84.5455	81.7879	2.9209	0.240459	13.6994	0.0357132	0.00127543	0.0668799	0.00447292	0.00574835	0.0758179
	INPUT	PF4708671	201.909	192.455	208.364	200.909	8.00155	0.0197888	1.12741	0.0398267	0.00158617	0.0829918	0.00688764	0.00847381	0.0920533
	INPUT	MK2206	197.545	209.364	239.091	215.333	21.4064	0.0592457	3.37534	0.0994105	0.00988246	0.0463639	0.00214962	0.0120321	0.109691
	INPUT	LY294002	244.545	257.273	265.455	255.758	10.5366	0.0269668	1.53635	0.0411975	0.00169723	0.100672	0.0101348	0.011832	0.108775
LDHA			Replicate 1	Replicate 2	Replicate 3	MEAN	STDEV
	No Ab IP	DMSO	4.71818	5.1	5.37273	5.06364	0.328784
	LARP1 IP	DMSO	1.15455	0.990909	1.3	1.14848	0.154635
	LARP1 IP	Rapamycin	13.9091	13.2727	13.0909	13.4242	0.42962
	LARP1 IP	Torin1	18.8182	19	21.1818	19.6667	1.31531
	LARP1 IP	PF4708671	3.92727	3.67273	4.32727	3.97576	0.329955
	LARP1 IP	MK2206	12.7273	12.1818	13.3636	12.7576	0.591492
	LARP1 IP	LY294002	6.74545	6.29091	7.65455	6.89697	0.69433
𝛽-actin			Replicate 1	Replicate 2	Replicate 3	MEAN	STDEV	MEAN	MEAN (Ctrl IP normalized to 1)	STDEV:MEAN (Input)	STDEV:MEAN (Input)^2	STDEV:MEAN (IP)	STDEV:MEAN (IP)^2	STDEV:MEAN (Input)^2 + STDEV:MEAN (IP)^2	SQRT (STDEV:MEAN (Input)^2 + STDEV:MEAN (IP)^2)
	INPUT	DMSO	92	89.1	83.8	88.3	4.15812	0.00928652	1	0.0470909	0.00221755	0.381962	0.145895	0.148113	0.384854
	INPUT	DMSO	93	110.2	104.2	102.467	8.73002	0	0	0.0851987	0.00725882	#DIV/0!	#DIV/0!	0.00725882	0.0851987
	INPUT	Rapamycin	91	89.3	82.4	87.5667	4.55448	0.0129045	1.38959	0.0520116	0.00270521	0.195693	0.0382959	0.0410011	0.202487
	INPUT	Torin1	105.4	100.8	101.2	102.467	2.5482	0.022121	2.38206	0.0248686	0.000618447	0.167027	0.0278979	0.0285164	0.168868
	INPUT	PF4708671	91.4	100.1	92.3	94.6	4.78435	0.00162086	0.174539	0.0505745	0.00255778	0.868478	0.754253	0.756811	0.869949
	INPUT	MK2206	84.2	87.6	82.9	84.9	2.42693	0.0126031	1.35713	0.0285858	0.000817146	0.126428	0.0159839	0.0168011	0.129619
	INPUT	LY294002	87.7	89	84	86.9	2.59422	0.00207135	0.223049	0.029853	0.000891201	0.364302	0.132716	0.133607	0.365523
𝛽-actin			Replicate 1	Replicate 2	Replicate 3	MEAN	STDEV
	No Ab IP	DMSO	1.03	0.97	0.46	0.82	0.313209
	LARP1 IP	DMSO	0	0	0	0	0
	LARP1 IP	Rapamycin	1.21	1.3	0.88	1.13	0.221133
	LARP1 IP	Torin1	2.1	2	2.7	2.26667	0.378594
	LARP1 IP	PF4708671	0.22	0	0.24	0.153333	0.133167
	LARP1 IP	MK2206	1.06	1.21	0.94	1.07	0.135277
	LARP1 IP	LY294002	0.17	0.25	0.12	0.18	0.0655744

## Sheet: Statistical Analysis
RPS6			Replicate 1	Replicate 2	Replicate 3	MEAN	STDEV	Normalized			One-way ANOVA, Dunett's post-hoc
	No Ab IP	DMSO	23.9	21.8	24.6	23.4333	1.45717	1.01991	0.930299	1.04979	not included in ANOVA
	LARP1 IP	DMSO	142	145	147	144.667	2.51661	6.05974	6.18777	6.27312
	LARP1 IP	Rapamycin	1025	987	1002	1004.67	19.1398	43.7411	42.1195	42.7596	p<0.0001	****
	LARP1 IP	Torin1	1204	1203	1276	1227.67	41.8609	51.3798	51.3371	54.4523	p<0.0001	****
	LARP1 IP	PF4708671	264	268	263	265	2.64575	11.266	11.4367	11.2233	p<0.0001	****
	LARP1 IP	MK2206	828	840	855	841	13.5277	35.3343	35.8464	36.4865	p<0.0001	****
	LARP1 IP	LY294002	582	562	597	580.333	17.5594	24.8364	23.9829	25.4765	p<0.0001	****
RPL32			Replicate 1	Replicate 2	Replicate 3	MEAN	STDEV
	No Ab IP	DMSO	21.4	19	20	20.1333	1.20554	1.06291	0.943709	0.993377	not included in ANOVA
	LARP1 IP	DMSO	142	128	148	139.333	10.2632	7.05298	6.35762	7.35099
	LARP1 IP	Rapamycin	635	661	670	655.333	18.1751	31.5397	32.8311	33.2781	p<0.0001	****
	LARP1 IP	Torin1	759	761	801	773.667	23.6925	37.6987	37.798	39.7848	p<0.0001	****
	LARP1 IP	PF4708671	204	229		216.5	17.6777	10.1325	11.3742		p=0.0054	**
	LARP1 IP	MK2206	579	596	609	594.667	15.0444	28.7583	29.6026	30.2483	p<0.0001	****
	LARP1 IP	LY294002	365	418	406	396.333	27.7909	18.1291	20.7616	20.1656	p<0.0001	****
LDHA			Replicate 1	Replicate 2	Replicate 3	MEAN	STDEV
	No Ab IP	DMSO	4.71818	5.1	5.37273	5.06364	0.328784	0.931777	1.00718	1.06104	not included in ANOVA
	LARP1 IP	DMSO	1.15455	0.990909	1.3	1.14848	0.154635	0.228007	0.195691	0.256732
	LARP1 IP	Rapamycin	13.9091	13.2727	13.0909	13.4242	0.42962	2.74686	2.62118	2.58528	p<0.0001	****
	LARP1 IP	Torin1	18.8182	19	21.1818	19.6667	1.31531	3.71634	3.75224	4.18312	p<0.0001	****
	LARP1 IP	PF4708671	3.92727	3.67273	4.32727	3.97576	0.329955	0.775583	0.725314	0.854578	p=0.0013	**
	LARP1 IP	MK2206	12.7273	12.1818	13.3636	12.7576	0.591492	2.51346	2.40575	2.63914	p<0.0001	****
	LARP1 IP	LY294002	6.74545	6.29091	7.65455	6.89697	0.69433	1.33214	1.24237	1.51167	p<0.0001	****
𝛽-actin			Replicate 1	Replicate 2	Replicate 3	MEAN	STDEV
	No Ab IP	DMSO	1.03	0.97	0.46	0.82	0.313209	1.2561	1.18293	0.560976	not included in ANOVA
	LARP1 IP	DMSO	0	0	0	0	0	0	0	0
	LARP1 IP	Rapamycin	1.21	1.3	0.88	1.13	0.221133	1.47561	1.58537	1.07317	ND	ND	ND= NOT DETERMINABLE
	LARP1 IP	Torin1	2.1	2	2.7	2.26667	0.378594	2.56098	2.43902	3.29268	ND	ND
	LARP1 IP	PF4708671	0.22	0	0.24	0.153333	0.133167	0.268293	0	0.292683	ND	ND
	LARP1 IP	MK2206	1.06	1.21	0.94	1.07	0.135277	1.29268	1.47561	1.14634	ND	ND
	LARP1 IP	LY294002	0.17	0.25	0.12	0.18	0.0655744	0.207317	0.304878	0.146341	ND	ND
RPS6			Replicate 1	Replicate 2	Replicate 3	MEAN	STDEV
	INPUT	DMSO	1163	1041	1048	1084	68.5055	1.07288	0.960332	0.96679	not included in ANOVA
	INPUT	DMSO	1005	963	975	981	21.6333	0.927122	0.888376	0.899446
	INPUT	Rapamycin	796	812	785	797.667	13.5769	0.734317	0.749077	0.72417	p<0.0001	****
	INPUT	Torin1	419	418	404	413.667	8.3865	0.386531	0.385609	0.372694	p<0.0001	****
	INPUT	PF4708671	677	678	631	662	26.8514	0.624539	0.625461	0.582103	p<0.0001	****
	INPUT	MK2206	789	799	776	788	11.5326	0.72786	0.737085	0.715867	p<0.0001	****
	INPUT	LY294002	756	734	734	741.333	12.7017	0.697417	0.677122	0.677122	p<0.0001	****
RPL32			Replicate 1	Replicate 2	Replicate 3	MEAN	STDEV
	INPUT	DMSO	1465	1522	1312	1433	108.596	1.02233	1.06211	0.915562	not included in ANOVA
	INPUT	DMSO	1853	1816	1638	1769	114.948	1.29309	1.26727	1.14306
	INPUT	Rapamycin	1273	1182	1362	1272.33	90.0019	0.888346	0.824843	0.950454	p=0.0002	***	NS = NON-SIGNIFICANT
	INPUT	Torin1	858	971	894	907.667	57.7264	0.598744	0.677599	0.623866	p<0.0001	****
	INPUT	PF4708671	1070	1339	1308	1239	147.177	0.746685	0.934403	0.91277	p=0.0001	***
	INPUT	MK2206	1181	1137	1158	1158.67	22.0076	0.824145	0.79344	0.808095	p<0.0001	****
	INPUT	LY294002	1331	1524	1374	1409.67	101.323	0.928821	1.0635	0.958828	p=0.003	**
LDHA			Replicate 1	Replicate 2	Replicate 3	MEAN	STDEV
	INPUT	DMSO	276.364	277.273	311.818	288.485	20.2124	0.957983	0.961134	1.08088	not included in ANOVA
	INPUT	DMSO	292.727	318.182	325.455	312.121	17.1848	1.01471	1.10294	1.12815
	INPUT	Rapamycin	232.727	248.182	267.273	249.394	17.3046	0.806723	0.860294	0.926471	p=0.0008	***
	INPUT	Torin1	78.7273	82.0909	84.5455	81.7879	2.9209	0.272899	0.284559	0.293067	p<0.0001	****
	INPUT	PF4708671	201.909	192.455	208.364	200.909	8.00155	0.699895	0.667122	0.722269	p<0.0001	****
	INPUT	MK2206	197.545	209.364	239.091	215.333	21.4064	0.684769	0.725735	0.828782	p=0.0002	***
	INPUT	LY294002	244.545	257.273	265.455	255.758	10.5366	0.847689	0.891807	0.920168	p=0.0018	**
𝛽-actin			Replicate 1	Replicate 2	Replicate 3	MEAN	STDEV
	INPUT	DMSO	92	89.1	83.8	88.3	4.15812	1.0419	1.00906	0.949037	not included in ANOVA
	INPUT	DMSO	93	110.2	104.2	102.467	8.73002	1.05323	1.24802	1.18007
	INPUT	Rapamycin	91	89.3	82.4	87.5667	4.55448	1.03058	1.01133	0.933182	p=0.0103	*
	INPUT	Torin1	105.4	100.8	101.2	102.467	2.5482	1.19366	1.14156	1.14609	p>0.9999	NS
	INPUT	PF4708671	91.4	100.1	92.3	94.6	4.78435	1.03511	1.13364	1.0453	p=0.2249	NS
	INPUT	MK2206	84.2	87.6	82.9	84.9	2.42693	0.953567	0.992072	0.938845	p=0.0032	**
	INPUT	LY294002	87.7	89	84	86.9	2.59422	0.993205	1.00793	0.951302	p=0.0077	**
