# Supplementary material for: mTORC1 promotes TOP mRNA translation through site-specific phosphorylation of LARP1
Source: Nucleic Acids Res. 2021 Jan 4;49(6):3461–89. doi: 10.1093/nar/gkaa1239 (PMC8034618; doi:10.1093/nar/gkaa1239)
Supplement: gkaa1239_Supplemental_Files [file gkaa1239_supplemental_files.zip › 2020-08-08 Statistical Workbook (Fig. 1C).xlsx]

## Sheet: RT-ddPCR Data and Graphs
	RNA target	Cell line	Sub-polysome (S)			Mean (S)	StDev (S)	Polysome (P)			Mean (P)	StDev (P)	Mean (P+S)	% (S)	% (P)	% StDev (S)	% StDev (P)	Translational efficiency (P/S)			Mean (TE)
			Replicate 1	Replicate 2	Replicate 3			Replicate 1	Replicate 2	Replicate 3								Replicate 1	Replicate 2	Replicate 3
RPS6	LARP1 WT	DMSO	1180	1050	1000	1076.67	92.9157	2570	2670	2610	2616.67	50.3322	3693.33	0.291516	0.708484	0.0251577	0.0136279	2.17797	2.54286	2.61	2.43034
		Rapamycin	1910	1880	1930	1906.67	25.1661	2080	2050	2070	2066.67	15.2753	3973.33	0.479866	0.520134	0.00633375	0.00384444	1.08901	1.09043	1.07254	1.08392
		Torin1	3980	3730	3750	3820	138.924	3370	3330	3400	3366.67	35.1188	7186.67	0.53154	0.46846	0.0193309	0.00488667	0.846734	0.892761	0.906667	0.881326
RPS6	LARP1 KO	DMSO	901	832	896	876.333	38.4751	2860	2890	2910	2886.67	25.1661	3763	0.232882	0.767118	0.0102246	0.00668778	3.17425	3.47356	3.24777	3.29403
		Rapamycin	906	930	890	908.667	20.1329	2300	2230	2040	2190	134.536	3098.67	0.293244	0.706756	0.00649728	0.0434175	2.53863	2.39785	2.29213	2.41012
		Torin1	1500	1470	1410	1460	45.8258	2100	2040	2080	2073.33	30.5505	3533.33	0.413208	0.586792	0.0129696	0.00864637	1.4	1.38776	1.47518	1.42009
RPL32	LARP1 WT	DMSO	565	515	570	550	30.4138	518	546	522	528.667	15.1438	1078.67	0.509889	0.490111	0.0281957	0.0140393	0.916814	1.06019	0.915789	0.961212
		Rapamycin	1500	1500	1570	1523.33	40.4145	890	870	930	896.667	30.5505	2420	0.629477	0.370523	0.0167002	0.0126242	0.593333	0.58	0.592357	0.588621
		Torin1	3120	3200	3100	3140	52.915	863	844	895	867.333	25.7747	4007.33	0.783563	0.216437	0.0132045	0.00643187	0.276603	0.26375	0.28871	0.276221
RPL32	LARP1 KO	DMSO	33.8	38.3	39.3	37.1333	2.92973	76.7	77.3	76.5	76.8333	0.416333	113.967	0.325826	0.674174	0.0257069	0.00365311	2.26923	2.01828	1.94656	2.06912
		Rapamycin	682	648	701	677	26.8514	665	638	661	654.667	14.5717	1331.67	0.508385	0.491615	0.0201638	0.0109424	0.975073	0.984568	0.942939	0.967011
		Torin1	1280	1250	1320	1283.33	35.1188	586	586	559	577	15.5885	1860.33	0.689841	0.310159	0.0188777	0.00837939	0.457813	0.4688	0.423485	0.44961
LDHA	LARP1 WT	DMSO	37.1	32.9	34.5	34.8333	2.11975	234	239	228	233.667	5.50757	268.5	0.129733	0.870267	0.00789478	0.0205124	6.30728	7.26444	6.6087	6.70813
		Rapamycin	17.8	16	16.7	16.8333	0.907377	148	141	137	142	5.56776	158.833	0.105981	0.894019	0.00571276	0.0350541	8.31461	8.8125	8.20359	8.43564
		Torin1	25.9	26.1	26.2	26.0667	0.152753	135	132	129	132	3	158.067	0.164909	0.835091	0.00096638	0.0189793	5.21236	5.05747	4.92366	5.06394
LDHA	LARP1 KO	DMSO	30.6	31.1	34.8	32.1667	2.2942	228	227	231	228.667	2.08167	260.833	0.123323	0.876677	0.00879564	0.00798083	7.45098	7.29904	6.63793	7.10881
		Rapamycin	18	16.3	15.3	16.5333	1.36504	131	135	131	132.333	2.3094	148.867	0.111061	0.888939	0.00916955	0.0155132	7.27778	8.28221	8.56209	8.00403
		Torin1	20.5	19.6	21.5	20.5333	0.950438	105.7	101.6	105	104.1	2.19317	124.633	0.16475	0.83525	0.00762588	0.017597	5.1561	5.18367	4.88372	5.06981
𝛽-actin	LARP1 WT	DMSO	313	325	298	312	13.5277	542	560	584	562	21.0713	874	0.356979	0.643021	0.015478	0.024109	1.73163	1.72308	1.95973	1.80128
		Rapamycin	121	125	135	127	7.2111	323	339	331	331	8	458	0.277293	0.722707	0.0157448	0.0174672	2.66942	2.712	2.45185	2.6063
		Torin1	281	288	281	283.333	4.04145	714	699	693	702	10.8167	985.333	0.287551	0.712449	0.00410161	0.0109777	2.54093	2.42708	2.46619	2.47765
𝛽-actin	LARP1 KO	DMSO	283	289	310	294	14.1774	619	631	637	629	9.16515	923	0.318527	0.681473	0.0153602	0.00992974	2.18728	2.18339	2.05484	2.13946
		Rapamycin	189	180	178	182.333	5.85947	749	741	751	747	5.2915	929.333	0.196198	0.803802	0.00630502	0.00569387	3.96296	4.11667	4.2191	4.09689
		Torin1	272	265	266	267.667	3.78594	839	835	827	833.667	6.1101	1101.33	0.243039	0.756961	0.0034376	0.00554791	3.08456	3.15094	3.10902	3.11457

## Sheet: Statistical Analysis
	RNA target	Cell line	Translational efficiency (P/S)			Mean of WT DMSO	Normalized to WT DMSO (P/S)			Mean	2-way ANOVA. . LARP1 status vs. treatment. Genes treated separately
			Replicate 1	Replicate 2	Replicate 3		Replicate 1	Replicate 2	Replicate 3		Dunnett's
RPS6	LARP1 WT	DMSO	2.17797	2.54286	2.61	2.44361	0.891291	1.04062	1.06809	1
		Rapamycin	1.08901	1.09043	1.07254		0.445655	0.446236	0.438916	0.443602	p<0.0001	****
		Torin1	0.846734	0.892761	0.906667		0.34651	0.365346	0.371036	0.360964	p<0.0001	****
RPS6	LARP1 KO	DMSO	3.17425	3.47356	3.24777		1.299	1.42149	1.32909	1.34986	p<0.0001	****
		Rapamycin	2.53863	2.39785	2.29213		1.03889	0.981274	0.938013	0.986058	p=0.9972	ns
		Torin1	1.4	1.38776	1.47518		0.572923	0.567912	0.603688	0.581508	p<0.0001	****
RPL32	LARP1 WT	DMSO	0.916814	1.06019	0.915789	0.964266	0.95079	1.09948	0.949727	1
		Rapamycin	0.593333	0.58	0.592357		0.615321	0.601494	0.614308	0.610375	p=0.0003	***
		Torin1	0.276603	0.26375	0.28871		0.286853	0.273524	0.299409	0.286595	p<0.0001	****
RPL32	LARP1 KO	DMSO	2.26923	2.01828	1.94656		2.35332	2.09307	2.0187	2.15503	p<0.0001	****
		Rapamycin	0.975073	0.984568	0.942939		1.01121	1.02105	0.977882	1.00338	p>0.9999	ns
		Torin1	0.457813	0.4688	0.423485		0.474778	0.486173	0.439178	0.46671	p<0.0001	****
LDHA	LARP1 WT	DMSO	6.30728	7.26444	6.6087	6.7268	0.937634	1.07992	0.982442	1
		Rapamycin	8.31461	8.8125	8.20359		1.23604	1.31006	1.21954	1.25521	p=0.0011	**
		Torin1	5.21236	5.05747	4.92366		0.774864	0.751839	0.731947	0.752883	p=0.0013	**
LDHA	LARP1 KO	DMSO	7.45098	7.29904	6.63793		1.10766	1.08507	0.986788	1.05984	p=0.6037	ns
		Rapamycin	7.27778	8.28221	8.56209		1.08191	1.23122	1.27283	1.19532	p=0.0091	**
		Torin1	5.1561	5.18367	4.88372		0.7665	0.7706	0.726009	0.75437	p=0.0016	**
𝛽-actin	LARP1 WT	DMSO	1.73163	1.72308	1.95973	1.80481	0.959451	0.954712	1.08584	1
		Rapamycin	2.66942	2.712	2.45185		1.47906	1.50265	1.35851	1.44674	p<0.0001	****
		Torin1	2.54093	2.42708	2.46619		1.40786	1.34478	1.36645	1.37303	p<0.0001	****
𝛽-actin	LARP1 KO	DMSO	2.18728	2.18339	2.05484		1.21191	1.20976	1.13853	1.18674	p=0.0078	**
		Rapamycin	3.96296	4.11667	4.2191		2.19578	2.28094	2.33769	2.27147	p<0.0001	****
		Torin1	3.08456	3.15094	3.10902		1.70907	1.74586	1.72263	1.72585	p<0.0001	****
