# Supplementary material for: mTORC1 promotes TOP mRNA translation through site-specific phosphorylation of LARP1
Source: Nucleic Acids Res. 2021 Jan 4;49(6):3461–89. doi: 10.1093/nar/gkaa1239 (PMC8034618; doi:10.1093/nar/gkaa1239)
Supplement: gkaa1239_Supplemental_Files [file gkaa1239_supplemental_files.zip › 2020-08-08 Statistical Workbook (Fig. 2B).xlsx]

## Sheet: RT-ddPCR Data and Graphs
	RNA target	Cell line	Sub-polysome (S)			Mean (S)	StDev (S)	Polysome (P)			Mean (P)	StDev (P)	Mean (P+S)	% (S)	% (P)	% StDev (S)	% StDev (P)	Translational efficiency (P/S)			Mean (TE)
			Replicate 1	Replicate 2	Replicate 3			Replicate 1	Replicate 2	Replicate 3								Replicate 1	Replicate 2	Replicate 3
RPS6	Empty Vector	DMSO	59.3	55.7	57.8	57.6	1.80831	132	127	135	131.333	4.04145	188.933	0.304869	0.695131	0.00957118	0.0213909	2.22597	2.28007	2.33564	2.28009
		Rapamycin	72.9	68.8	71.9	71.2	2.13776	125	122	125	124	1.73205	195.2	0.364754	0.635246	0.0109516	0.00887321	1.71468	1.77326	1.73853	1.74157
		Torin1	219	211	224	218	6.55744	214	218	224	218.667	5.03322	436.667	0.499237	0.500763	0.015017	0.0115265	0.977169	1.03318	1	1.00306
RPS6	FLAG-LARP1 (669-1019)	DMSO	306	331	329	322	13.8924	214	219	202	211.667	8.73689	533.667	0.603373	0.396627	0.0260321	0.0163714	0.699346	0.661631	0.613982	0.65735
		Rapamycin	218	229	221	222.667	5.68624	175	184	174	177.667	5.50757	400.333	0.556203	0.443797	0.0142038	0.0137575	0.802752	0.803493	0.78733	0.797904
		Torin1	281	272	280	277.667	4.93288	96	90	95	93.6667	3.21455	371.333	0.747756	0.252244	0.0132842	0.00865678	0.341637	0.330882	0.339286	0.337335
RPL32	Empty Vector	DMSO	284	288	283	285	2.64575	324	346	331	333.667	11.2398	618.667	0.460668	0.539332	0.00427654	0.0181678	1.14085	1.20139	1.16961	1.17076
		Rapamycin	287	285	271	281	8.7178	352	362	367	360.333	7.63763	641.333	0.43815	0.56185	0.0135932	0.011909	1.22648	1.27018	1.35424	1.28233
		Torin1	605	582	583	590	13	336	338	355	343	10.4403	933	0.632369	0.367631	0.0139335	0.01119	0.555372	0.580756	0.608919	0.581356
RPL32	FLAG-LARP1 (669-1019)	DMSO	690	642	660	664	24.2487	339	340	339	339.333	0.57735	1003.33	0.661794	0.338206	0.0241682	0.000575432	0.491304	0.529595	0.513636	0.511044
		Rapamycin	744	704	715	721	20.664	362	365	369	365.333	3.51188	1086.33	0.663701	0.336299	0.0190218	0.00323279	0.486559	0.518466	0.516084	0.506704
		Torin1	894	843	883	873.333	26.839	187	170	169	175.333	10.116	1048.67	0.832804	0.167196	0.0255935	0.00964653	0.209172	0.201661	0.191393	0.200763
LDHA	Empty Vector	DMSO	10.6	6.4	7.7	8.23333	2.15019	32.8	36.7	34.3	34.6	1.96723	42.8333	0.192218	0.807782	0.0501991	0.0459276	3.09434	5.73438	4.45455	4.20243
		Rapamycin	7.3	7.3	6.3	6.96667	0.57735	33.2	30.9	33.1	32.4	1.3	39.3667	0.176969	0.823031	0.014666	0.0330229	4.54795	4.23288	5.25397	4.65072
		Torin1	17.8	21.5	20.8	20.0333	1.96554	79.2	66.8	69.6	71.8667	6.50333	91.9	0.217991	0.782009	0.0213878	0.0707653	4.44944	3.10698	3.34615	3.58735
LDHA	FLAG-LARP1 (669-1019)	DMSO	20.3	20.1	19.8	20.0667	0.251661	78.7	77	76.6	77.4333	1.11505	97.5	0.205812	0.794188	0.00258114	0.0114364	3.87685	3.83085	3.86869	3.8588
		Rapamycin	13.8	14.9	13.3	14	0.818535	61.9	65.3	64	63.7333	1.71561	77.7333	0.180103	0.819897	0.01053	0.0220705	4.48551	4.38255	4.81203	4.55238
		Torin1	18.4	18.1	18.5	18.3333	0.208167	47.6	48.2	51.7	49.1667	2.21435	67.5	0.271605	0.728395	0.00308395	0.0328051	2.58696	2.66298	2.79459	2.68182
𝛽-actin	Empty Vector	DMSO	124	134	123	127	6.08276	440	444	421	435	12.2882	562	0.225979	0.774021	0.0108234	0.0218651	3.54839	3.31343	3.42276	3.4252
		Rapamycin	75.8	64.7	74.9	71.8	6.16523	459	465	488	470.667	15.308	542.467	0.132358	0.867642	0.0113652	0.0282192	6.05541	7.18702	6.51535	6.55525
		Torin1	153	154	155	154	1	601	613	608	607.333	6.02771	761.333	0.202277	0.797723	0.00131349	0.00791731	3.9281	3.98052	3.92258	3.94372
𝛽-actin	FLAG-LARP1 (669-1019)	DMSO	215	205	212	210.667	5.1316	698	729	744	723.667	23.4592	934.333	0.225473	0.774527	0.00549226	0.0251079	3.24651	3.5561	3.50943	3.43513
		Rapamycin	152	145	153	150	4.3589	483	488	490	487	3.60555	637	0.235479	0.764521	0.00684286	0.00566021	3.17763	3.36552	3.20261	3.24667
		Torin1	196	198	199	197.667	1.52753	334	323	334	330.333	6.35085	528	0.374369	0.625631	0.00289304	0.0120281	1.70408	1.63131	1.67839	1.67116

## Sheet: Statistical Analysis
	RNA target	Cell line	Translational efficiency (P/S)			mean of EV DMSO	normalized to EV DMSO (P/S)			mean	2-way ANOVA. . LARP1 status vs. treatment. Genes treated separately
			Replicate 1	Replicate 2	Replicate 3		Replicate 1	Replicate 2	Replicate 3		Dunnett's
RPS6	Empty Vector	DMSO	2.22597	2.28007	2.33564	2.28056	0.976063	0.999786	1.02415	1
		Rapamycin	1.71468	1.77326	1.73853		0.751867	0.777553	0.762324	0.763914	p<0.0001	****
		Torin1	0.977169	1.03318	1		0.428478	0.453036	0.438489	0.440001	p<0.0001	****
RPS6	FLAG-LARP1 (669-1019)	DMSO	0.699346	0.661631	0.613982		0.306655	0.290118	0.269224	0.288666	p<0.0001	****
		Rapamycin	0.802752	0.803493	0.78733		0.351998	0.352323	0.345235	0.349852	p<0.0001	****
		Torin1	0.341637	0.330882	0.339286		0.149804	0.145088	0.148773	0.147888	p<0.0001	****
RPL32	Empty Vector	DMSO	1.14085	1.20139	1.16961	1.17062	0.974569	1.02629	0.999143	1
		Rapamycin	1.22648	1.27018	1.35424		1.04772	1.08505	1.15686	1.09655	p=0.0051	**
		Torin1	0.555372	0.580756	0.608919		0.474427	0.496112	0.52017	0.496903	p<0.0001	****
RPL32	FLAG-LARP1 (669-1019)	DMSO	0.491304	0.529595	0.513636		0.419698	0.452407	0.438775	0.43696	p<0.0001	****
		Rapamycin	0.486559	0.518466	0.516084		0.415644	0.4429	0.440866	0.433137	p<0.0001	****
		Torin1	0.209172	0.201661	0.191393		0.178686	0.172269	0.163498	0.171484	p<0.0001	****
LDHA	Empty Vector	DMSO	3.09434	5.73438	4.45455	4.42775	0.698851	1.2951	1.00605	1
		Rapamycin	4.54795	4.23288	5.25397		1.02715	0.955987	1.1866	1.05658	p=0.9853	ns
		Torin1	4.44944	3.10698	3.34615		1.0049	0.701705	0.755723	0.820775	p=0.4525	ns
LDHA	FLAG-LARP1 (669-1019)	DMSO	3.87685	3.83085	3.86869		0.875579	0.86519	0.873736	0.871501	p=0.7302	ns
		Rapamycin	4.48551	4.38255	4.81203		1.01304	0.989791	1.08679	1.02987	p=0.9997	ns
		Torin1	2.58696	2.66298	2.79459		0.584259	0.60143	0.631154	0.605614	p=0.0249	*
𝛽-actin	Empty Vector	DMSO	3.54839	3.31343	3.42276	3.42819	1.03506	0.966524	0.998416	1
		Rapamycin	6.05541	7.18702	6.51535		1.76636	2.09644	1.90052	1.92111	p<0.0001	****
		Torin1	3.9281	3.98052	3.92258		1.14582	1.16111	1.14421	1.15038	p=0.108	ns
𝛽-actin	FLAG-LARP1 (669-1019)	DMSO	3.24651	3.5561	3.50943		0.947003	1.03731	1.0237	1.00267	p>0.9999	ns
		Rapamycin	3.17763	3.36552	3.20261		0.926911	0.981717	0.934199	0.947609	p=0.8056	ns
		Torin1	1.70408	1.63131	1.67839		0.497078	0.475852	0.489585	0.487505	p<0.0001	****
